# Supplementary material for: Increased Alveolar Epithelial Damage Markers and Inflammasome-Regulated Cytokines Are Associated with Pulmonary Superinfection in ARDS
Source: J Clin Med. 2023 May 24;12(11):3649. doi: 10.3390/jcm12113649 (PMC10253810; doi:10.3390/jcm12113649)
Supplement: Supplementary file 1 [file jcm-12-03649-s001.zip]

Archive with 1 entries (1 files):
- jcm-2313727-supplementary.pdf
